# Supplementary material for: Rational probe design for efficient rRNA depletion and improved metatranscriptomic analysis of human microbiomes
Source: BMC Microbiol. 2023 Oct 20;23:299. doi: 10.1186/s12866-023-03037-y (PMC10588151; doi:10.1186/s12866-023-03037-y)
Supplement: Supplementary file 4 — Additional file 4. [file 12866_2023_3037_MOESM4_ESM.txt]

accession	sample_name	manuscript_sample_name	aliquot	bioproject_accession	organism	collection_date	env_broad_scale	env_local_scale	env_medium	geo_loc_name	host	lat_lon	description
SAMN30195638	200622_Inf10_r1	Inf Q	replicate1	PRJNA812896	metagenome	2020-06	ENVO:human-associated habitat	ENVO:human-associated habitat	ENVO:human-associated habitat	Canada: Ottawa	Homo sapiens	45.4215 N 75.6972 W
SAMN30195639	200622_Inf10_r2	Inf Q	replicate2	PRJNA812896	metagenome	2020-06	ENVO:human-associated habitat	ENVO:human-associated habitat	ENVO:human-associated habitat	Canada: Ottawa	Homo sapiens	45.4215 N 75.6972 W
SAMN30195640	200622_Inf11_r1	Inf R	replicate1	PRJNA812896	metagenome	2020-06	ENVO:human-associated habitat	ENVO:human-associated habitat	ENVO:human-associated habitat	Canada: Ottawa	Homo sapiens	45.4215 N 75.6972 W
SAMN30195641	200622_Inf11_r2	Inf R	replicate2	PRJNA812896	metagenome	2020-06	ENVO:human-associated habitat	ENVO:human-associated habitat	ENVO:human-associated habitat	Canada: Ottawa	Homo sapiens	45.4215 N 75.6972 W
SAMN30195642	200622_Inf12_r1	Inf L	replicate1	PRJNA812896	metagenome	2020-06	ENVO:human-associated habitat	ENVO:human-associated habitat	ENVO:human-associated habitat	Canada: Ottawa	Homo sapiens	45.4215 N 75.6972 W
SAMN30195643	200622_Inf12_r2	Inf L	replicate2	PRJNA812896	metagenome	2020-06	ENVO:human-associated habitat	ENVO:human-associated habitat	ENVO:human-associated habitat	Canada: Ottawa	Homo sapiens	45.4215 N 75.6972 W
SAMN30195644	200622_Inf13_r1	Inf O	replicate1	PRJNA812896	metagenome	2020-06	ENVO:human-associated habitat	ENVO:human-associated habitat	ENVO:human-associated habitat	Canada: Ottawa	Homo sapiens	45.4215 N 75.6972 W
SAMN30195645	200622_Inf13_r2	Inf O	replicate2	PRJNA812896	metagenome	2020-06	ENVO:human-associated habitat	ENVO:human-associated habitat	ENVO:human-associated habitat	Canada: Ottawa	Homo sapiens	45.4215 N 75.6972 W
SAMN30195646	200622_Inf14_r1	Inf N	replicate1	PRJNA812896	metagenome	2020-06	ENVO:human-associated habitat	ENVO:human-associated habitat	ENVO:human-associated habitat	Canada: Ottawa	Homo sapiens	45.4215 N 75.6972 W
SAMN30195647	200622_Inf14_r2	Inf N	replicate2	PRJNA812896	metagenome	2020-06	ENVO:human-associated habitat	ENVO:human-associated habitat	ENVO:human-associated habitat	Canada: Ottawa	Homo sapiens	45.4215 N 75.6972 W
SAMN30195648	200622_Inf15_r1	Inf M	replicate1	PRJNA812896	metagenome	2020-06	ENVO:human-associated habitat	ENVO:human-associated habitat	ENVO:human-associated habitat	Canada: Ottawa	Homo sapiens	45.4215 N 75.6972 W
SAMN30195649	200622_Inf15_r2	Inf M	replicate2	PRJNA812896	metagenome	2020-06	ENVO:human-associated habitat	ENVO:human-associated habitat	ENVO:human-associated habitat	Canada: Ottawa	Homo sapiens	45.4215 N 75.6972 W
SAMN30195650	200622_Inf16_r1	Inf S	replicate1	PRJNA812896	metagenome	2018-11	ENVO:human-associated habitat	ENVO:human-associated habitat	ENVO:human-associated habitat	Canada: Ottawa	Homo sapiens	45.4215 N 75.6972 W
SAMN30195651	200622_Inf16_r2	Inf S	replicate2	PRJNA812896	metagenome	2018-11	ENVO:human-associated habitat	ENVO:human-associated habitat	ENVO:human-associated habitat	Canada: Ottawa	Homo sapiens	45.4215 N 75.6972 W
SAMN30195652	200622_Inf17_r1	Inf G	replicate1	PRJNA812896	metagenome	2018-11	ENVO:human-associated habitat	ENVO:human-associated habitat	ENVO:human-associated habitat	Canada: Ottawa	Homo sapiens	45.4215 N 75.6972 W
SAMN30195653	200622_Inf17_r2	Inf G	replicate2	PRJNA812896	metagenome	2018-11	ENVO:human-associated habitat	ENVO:human-associated habitat	ENVO:human-associated habitat	Canada: Ottawa	Homo sapiens	45.4215 N 75.6972 W
SAMN30195654	200622_Inf18_r1	Inf A	replicate1	PRJNA812896	metagenome	2018-11	ENVO:human-associated habitat	ENVO:human-associated habitat	ENVO:human-associated habitat	Canada: Ottawa	Homo sapiens	45.4215 N 75.6972 W
SAMN30195655	200622_Inf18_r2	Inf A	replicate2	PRJNA812896	metagenome	2018-11	ENVO:human-associated habitat	ENVO:human-associated habitat	ENVO:human-associated habitat	Canada: Ottawa	Homo sapiens	45.4215 N 75.6972 W
SAMN30195656	200622_Inf19_r1	Inf H	replicate1	PRJNA812896	metagenome	2018-11	ENVO:human-associated habitat	ENVO:human-associated habitat	ENVO:human-associated habitat	Canada: Ottawa	Homo sapiens	45.4215 N 75.6972 W
SAMN30195657	200622_Inf19_r2	Inf H	replicate2	PRJNA812896	metagenome	2018-11	ENVO:human-associated habitat	ENVO:human-associated habitat	ENVO:human-associated habitat	Canada: Ottawa	Homo sapiens	45.4215 N 75.6972 W
SAMN30195658	200622_Inf1_r1	Inf C	replicate1	PRJNA812896	metagenome	2020-06	ENVO:human-associated habitat	ENVO:human-associated habitat	ENVO:human-associated habitat	Canada: Ottawa	Homo sapiens	45.4215 N 75.6972 W
SAMN30195659	200622_Inf1_r2	Inf C	replicate2	PRJNA812896	metagenome	2020-06	ENVO:human-associated habitat	ENVO:human-associated habitat	ENVO:human-associated habitat	Canada: Ottawa	Homo sapiens	45.4215 N 75.6972 W
SAMN30195660	200622_Inf2_r1	Inf D	replicate1	PRJNA812896	metagenome	2020-06	ENVO:human-associated habitat	ENVO:human-associated habitat	ENVO:human-associated habitat	Canada: Ottawa	Homo sapiens	45.4215 N 75.6972 W
SAMN30195661	200622_Inf2_r2	Inf D	replicate2	PRJNA812896	metagenome	2020-06	ENVO:human-associated habitat	ENVO:human-associated habitat	ENVO:human-associated habitat	Canada: Ottawa	Homo sapiens	45.4215 N 75.6972 W
SAMN30195662	200622_Inf3_r1	Inf B	replicate1	PRJNA812896	metagenome	2020-06	ENVO:human-associated habitat	ENVO:human-associated habitat	ENVO:human-associated habitat	Canada: Ottawa	Homo sapiens	45.4215 N 75.6972 W
SAMN30195663	200622_Inf3_r2	Inf B	replicate2	PRJNA812896	metagenome	2020-06	ENVO:human-associated habitat	ENVO:human-associated habitat	ENVO:human-associated habitat	Canada: Ottawa	Homo sapiens	45.4215 N 75.6972 W
SAMN30195664	200622_Inf4_r1	Inf E	replicate1	PRJNA812896	metagenome	2020-06	ENVO:human-associated habitat	ENVO:human-associated habitat	ENVO:human-associated habitat	Canada: Ottawa	Homo sapiens	45.4215 N 75.6972 W
SAMN30195665	200622_Inf4_r2	Inf E	replicate2	PRJNA812896	metagenome	2020-06	ENVO:human-associated habitat	ENVO:human-associated habitat	ENVO:human-associated habitat	Canada: Ottawa	Homo sapiens	45.4215 N 75.6972 W
SAMN30195666	200622_Inf5_r1	Inf F	replicate1	PRJNA812896	metagenome	2020-06	ENVO:human-associated habitat	ENVO:human-associated habitat	ENVO:human-associated habitat	Canada: Ottawa	Homo sapiens	45.4215 N 75.6972 W
SAMN30195667	200622_Inf5_r2	Inf F	replicate2	PRJNA812896	metagenome	2020-06	ENVO:human-associated habitat	ENVO:human-associated habitat	ENVO:human-associated habitat	Canada: Ottawa	Homo sapiens	45.4215 N 75.6972 W
SAMN30195668	200622_Inf6_r1	Inf I	replicate1	PRJNA812896	metagenome	2020-06	ENVO:human-associated habitat	ENVO:human-associated habitat	ENVO:human-associated habitat	Canada: Ottawa	Homo sapiens	45.4215 N 75.6972 W
SAMN30195669	200622_Inf6_r2	Inf I	replicate2	PRJNA812896	metagenome	2020-06	ENVO:human-associated habitat	ENVO:human-associated habitat	ENVO:human-associated habitat	Canada: Ottawa	Homo sapiens	45.4215 N 75.6972 W
SAMN30195670	200622_Inf7_r1	Inf J	replicate1	PRJNA812896	metagenome	2020-06	ENVO:human-associated habitat	ENVO:human-associated habitat	ENVO:human-associated habitat	Canada: Ottawa	Homo sapiens	45.4215 N 75.6972 W
SAMN30195671	200622_Inf7_r2	Inf J	replicate2	PRJNA812896	metagenome	2020-06	ENVO:human-associated habitat	ENVO:human-associated habitat	ENVO:human-associated habitat	Canada: Ottawa	Homo sapiens	45.4215 N 75.6972 W
SAMN30195672	200622_Inf8_r1	Inf K	replicate1	PRJNA812896	metagenome	2020-06	ENVO:human-associated habitat	ENVO:human-associated habitat	ENVO:human-associated habitat	Canada: Ottawa	Homo sapiens	45.4215 N 75.6972 W
SAMN30195673	200622_Inf8_r2	Inf K	replicate2	PRJNA812896	metagenome	2020-06	ENVO:human-associated habitat	ENVO:human-associated habitat	ENVO:human-associated habitat	Canada: Ottawa	Homo sapiens	45.4215 N 75.6972 W
SAMN30195674	200622_Inf9_r1	Inf P	replicate1	PRJNA812896	metagenome	2020-06	ENVO:human-associated habitat	ENVO:human-associated habitat	ENVO:human-associated habitat	Canada: Ottawa	Homo sapiens	45.4215 N 75.6972 W
SAMN30195675	200622_Inf9_r2	Inf P	replicate2	PRJNA812896	metagenome	2020-06	ENVO:human-associated habitat	ENVO:human-associated habitat	ENVO:human-associated habitat	Canada: Ottawa	Homo sapiens	45.4215 N 75.6972 W
SAMN30195676	31Aug2020-rRNAdepletion-NTC	31Aug2020-rRNAdepletion-NTC		PRJNA812896	metagenome	N/A	ENVO:human-associated habitat	ENVO:human-associated habitat	ENVO:human-associated habitat	Canada: Ottawa	Homo sapiens	45.4215 N 75.6972 W
SAMN30195677	D1-T	T3-HMv1		PRJNA812896	metagenome	2020-08	ENVO:human-associated habitat	ENVO:human-associated habitat	ENVO:human-associated habitat	Canada: Ottawa	Homo sapiens	45.4215 N 75.6972 W
SAMN30195678	RZ-D10-V-SP	V4-DP1		PRJNA812896	metagenome	2020-08	ENVO:human-associated habitat	ENVO:human-associated habitat	ENVO:human-associated habitat	Canada: Ottawa	Homo sapiens	45.4215 N 75.6972 W
SAMN30195679	D10-V-UD	V4-ND		PRJNA812896	metagenome	2020-08	ENVO:human-associated habitat	ENVO:human-associated habitat	ENVO:human-associated habitat	Canada: Ottawa	Homo sapiens	45.4215 N 75.6972 W
SAMN30195680	D11-V-SP	V1-DP1		PRJNA812896	metagenome	2020-08	ENVO:human-associated habitat	ENVO:human-associated habitat	ENVO:human-associated habitat	Canada: Ottawa	Homo sapiens	45.4215 N 75.6972 W
SAMN30195681	D11-V-UD	V1-ND		PRJNA812896	metagenome	2020-08	ENVO:human-associated habitat	ENVO:human-associated habitat	ENVO:human-associated habitat	Canada: Ottawa	Homo sapiens	45.4215 N 75.6972 W
SAMN30195682	D2-T	T4-HMv1		PRJNA812896	metagenome	2020-08	ENVO:human-associated habitat	ENVO:human-associated habitat	ENVO:human-associated habitat	Canada: Ottawa	Homo sapiens	45.4215 N 75.6972 W
SAMN30195683	D2-V-SP	V2-DP1		PRJNA812896	metagenome	2020-08	ENVO:human-associated habitat	ENVO:human-associated habitat	ENVO:human-associated habitat	Canada: Ottawa	Homo sapiens	45.4215 N 75.6972 W
SAMN30195684	D3-T	T5-HMv1		PRJNA812896	metagenome	2020-08	ENVO:human-associated habitat	ENVO:human-associated habitat	ENVO:human-associated habitat	Canada: Ottawa	Homo sapiens	45.4215 N 75.6972 W
SAMN30195685	D4-T-SP	T1-DP1		PRJNA812896	metagenome	2020-08	ENVO:human-associated habitat	ENVO:human-associated habitat	ENVO:human-associated habitat	Canada: Ottawa	Homo sapiens	45.4215 N 75.6972 W
SAMN30195686	D4-T-UD	T1-ND		PRJNA812896	metagenome	2020-08	ENVO:human-associated habitat	ENVO:human-associated habitat	ENVO:human-associated habitat	Canada: Ottawa	Homo sapiens	45.4215 N 75.6972 W
SAMN30195687	D4-T	T1-HMv1		PRJNA812896	metagenome	2020-08	ENVO:human-associated habitat	ENVO:human-associated habitat	ENVO:human-associated habitat	Canada: Ottawa	Homo sapiens	45.4215 N 75.6972 W
SAMN30195688	D5-T-SP	T2-DP1		PRJNA812896	metagenome	2020-08	ENVO:human-associated habitat	ENVO:human-associated habitat	ENVO:human-associated habitat	Canada: Ottawa	Homo sapiens	45.4215 N 75.6972 W
SAMN30195689	D5-T-UD	T2-ND		PRJNA812896	metagenome	2020-08	ENVO:human-associated habitat	ENVO:human-associated habitat	ENVO:human-associated habitat	Canada: Ottawa	Homo sapiens	45.4215 N 75.6972 W
SAMN30195690	D5-T	T2-HMv1		PRJNA812896	metagenome	2020-08	ENVO:human-associated habitat	ENVO:human-associated habitat	ENVO:human-associated habitat	Canada: Ottawa	Homo sapiens	45.4215 N 75.6972 W
SAMN30195691	D6-T	T6-HMv1		PRJNA812896	metagenome	2020-08	ENVO:human-associated habitat	ENVO:human-associated habitat	ENVO:human-associated habitat	Canada: Ottawa	Homo sapiens	45.4215 N 75.6972 W
SAMN30195692	D7-T	T7-HMv1		PRJNA812896	metagenome	2020-08	ENVO:human-associated habitat	ENVO:human-associated habitat	ENVO:human-associated habitat	Canada: Ottawa	Homo sapiens	45.4215 N 75.6972 W
SAMN30195693	D8-T	T8-HMv1	replicate1	PRJNA812896	metagenome	2020-08	ENVO:human-associated habitat	ENVO:human-associated habitat	ENVO:human-associated habitat	Canada: Ottawa	Homo sapiens	45.4215 N 75.6972 W
SAMN30195694	D9-V-SP	V3-DP1	replicate1	PRJNA812896	metagenome	2020-08	ENVO:human-associated habitat	ENVO:human-associated habitat	ENVO:human-associated habitat	Canada: Ottawa	Homo sapiens	45.4215 N 75.6972 W
SAMN30195695	Infant5_100ng_Gut_1	Inf F 100ng Gut	replicate1	PRJNA812896	metagenome	NA	ENVO:human-associated habitat	ENVO:human-associated habitat	ENVO:human-associated habitat	Canada: Ottawa	Homo sapiens	45.4215 N 75.6972 W
SAMN30195696	Infant5_100ng_Gut_2	Inf F 100ng Gut	replicate2	PRJNA812896	metagenome	NA	ENVO:human-associated habitat	ENVO:human-associated habitat	ENVO:human-associated habitat	Canada: Ottawa	Homo sapiens	45.4215 N 75.6972 W
SAMN30195697	Infant_12_100ng_Gut_1	Inf L 100ng Gut	replicate1	PRJNA812896	metagenome	NA	ENVO:human-associated habitat	ENVO:human-associated habitat	ENVO:human-associated habitat	Canada: Ottawa	Homo sapiens	45.4215 N 75.6972 W
SAMN30195698	Infant_12_100ng_Gut_2	Inf L 100ng Gut	replicate2	PRJNA812896	metagenome	NA	ENVO:human-associated habitat	ENVO:human-associated habitat	ENVO:human-associated habitat	Canada: Ottawa	Homo sapiens	45.4215 N 75.6972 W
SAMN30195699	Infant_12_100ng_GutplusBifido_1	Inf L 100ng GutplustBifido	replicate1	PRJNA812896	metagenome	NA	ENVO:human-associated habitat	ENVO:human-associated habitat	ENVO:human-associated habitat	Canada: Ottawa	Homo sapiens	45.4215 N 75.6972 W
SAMN30195700	Infant_12_100ng_GutplusBifido_2	Inf L 100ng GutplustBifido	replicate2	PRJNA812896	metagenome	NA	ENVO:human-associated habitat	ENVO:human-associated habitat	ENVO:human-associated habitat	Canada: Ottawa	Homo sapiens	45.4215 N 75.6972 W
SAMN30195701	Infant_12_GUT_1	Inf L HMv1	replicate1	PRJNA812896	metagenome	2020-06	ENVO:human-associated habitat	ENVO:human-associated habitat	ENVO:human-associated habitat	Canada: Ottawa	Homo sapiens	45.4215 N 75.6972 W
SAMN30195702	Infant_12_GUT_2	Inf L HMv1	replicate2	PRJNA812896	metagenome	2020-06	ENVO:human-associated habitat	ENVO:human-associated habitat	ENVO:human-associated habitat	Canada: Ottawa	Homo sapiens	45.4215 N 75.6972 W
SAMN30195703	Infant_12_GUTplusBifido_1	Inf L HMv2	replicate1	PRJNA812896	metagenome	2020-06	ENVO:human-associated habitat	ENVO:human-associated habitat	ENVO:human-associated habitat	Canada: Ottawa	Homo sapiens	45.4215 N 75.6972 W
SAMN30195704	Infant_12_GUTplusBifido_2	Inf L HMv2	replicate2	PRJNA812896	metagenome	2020-06	ENVO:human-associated habitat	ENVO:human-associated habitat	ENVO:human-associated habitat	Canada: Ottawa	Homo sapiens	45.4215 N 75.6972 W
SAMN30195705	Infant_12_Mock_1	Inf L ND	replicate1	PRJNA812896	metagenome	2020-06	ENVO:human-associated habitat	ENVO:human-associated habitat	ENVO:human-associated habitat	Canada: Ottawa	Homo sapiens	45.4215 N 75.6972 W
SAMN30195706	Infant_12_Mock_2	Inf L ND	replicate2	PRJNA812896	metagenome	2020-06	ENVO:human-associated habitat	ENVO:human-associated habitat	ENVO:human-associated habitat	Canada: Ottawa	Homo sapiens	45.4215 N 75.6972 W
SAMN30195707	Infant_5_100ng_GutplusBifido_1	Inf F 100ng GutplusBifido	replicate1	PRJNA812896	metagenome	2020-06	ENVO:human-associated habitat	ENVO:human-associated habitat	ENVO:human-associated habitat	Canada: Ottawa	Homo sapiens	45.4215 N 75.6972 W
SAMN30195708	Infant_5_100ng_GutplusBifido_2	Inf F 100ng GutplusBifido	replicate2	PRJNA812896	metagenome	2020-06	ENVO:human-associated habitat	ENVO:human-associated habitat	ENVO:human-associated habitat	Canada: Ottawa	Homo sapiens	45.4215 N 75.6972 W
SAMN30195709	Infant_5_GUTplusBifido_1	Inf F HMv2	replicate1	PRJNA812896	metagenome	2020-06	ENVO:human-associated habitat	ENVO:human-associated habitat	ENVO:human-associated habitat	Canada: Ottawa	Homo sapiens	45.4215 N 75.6972 W
SAMN30195710	Infant_5_GUTplusBifido_2	Inf F HMv2	replicate2	PRJNA812896	metagenome	2020-06	ENVO:human-associated habitat	ENVO:human-associated habitat	ENVO:human-associated habitat	Canada: Ottawa	Homo sapiens	45.4215 N 75.6972 W
SAMN30195711	Infant_5_Mock_1	Inf F ND	replicate1	PRJNA812896	metagenome	2020-06	ENVO:human-associated habitat	ENVO:human-associated habitat	ENVO:human-associated habitat	Canada: Ottawa	Homo sapiens	45.4215 N 75.6972 W
SAMN30195712	Infant_5_Mock_2	Inf F ND	replicate2	PRJNA812896	metagenome	2020-06	ENVO:human-associated habitat	ENVO:human-associated habitat	ENVO:human-associated habitat	Canada: Ottawa	Homo sapiens	45.4215 N 75.6972 W
SAMN30195713	Infant_6_100ng_Gut_1	Inf I 100ng Gut	replicate1	PRJNA812896	metagenome	2020-06	ENVO:human-associated habitat	ENVO:human-associated habitat	ENVO:human-associated habitat	Canada: Ottawa	Homo sapiens	45.4215 N 75.6972 W
SAMN30195714	Infant_6_100ng_Gut_2	Inf I 100ng Gut	replicate2	PRJNA812896	metagenome	2020-06	ENVO:human-associated habitat	ENVO:human-associated habitat	ENVO:human-associated habitat	Canada: Ottawa	Homo sapiens	45.4215 N 75.6972 W
SAMN30195715	Infant_6_100ng_Gutplusbifido_1	Inf I 100ng GutplusBifido	replicate1	PRJNA812896	metagenome	2020-06	ENVO:human-associated habitat	ENVO:human-associated habitat	ENVO:human-associated habitat	Canada: Ottawa	Homo sapiens	45.4215 N 75.6972 W
SAMN30195716	Infant_6_100ng_Gutplusbifido_2	Inf I 100ng GutplusBifido	replicate2	PRJNA812896	metagenome	2020-06	ENVO:human-associated habitat	ENVO:human-associated habitat	ENVO:human-associated habitat	Canada: Ottawa	Homo sapiens	45.4215 N 75.6972 W
SAMN30195717	Infant_6_GUT_1	Inf I HMv1	replicate1	PRJNA812896	metagenome	2020-06	ENVO:human-associated habitat	ENVO:human-associated habitat	ENVO:human-associated habitat	Canada: Ottawa	Homo sapiens	45.4215 N 75.6972 W
SAMN30195718	Infant_6_GUT_2	Inf I HMv1	replicate2	PRJNA812896	metagenome	2020-06	ENVO:human-associated habitat	ENVO:human-associated habitat	ENVO:human-associated habitat	Canada: Ottawa	Homo sapiens	45.4215 N 75.6972 W
SAMN30195719	Infant_6_GUTplusBifido_1	Inf I HMv2	replicate1	PRJNA812896	metagenome	2020-06	ENVO:human-associated habitat	ENVO:human-associated habitat	ENVO:human-associated habitat	Canada: Ottawa	Homo sapiens	45.4215 N 75.6972 W
SAMN30195720	Infant_6_GUTplusBifido_2	Inf I HMv2	replicate2	PRJNA812896	metagenome	2020-06	ENVO:human-associated habitat	ENVO:human-associated habitat	ENVO:human-associated habitat	Canada: Ottawa	Homo sapiens	45.4215 N 75.6972 W
SAMN30195721	Infant_6_Mock_1	Inf I ND	replicate1	PRJNA812896	metagenome	2020-06	ENVO:human-associated habitat	ENVO:human-associated habitat	ENVO:human-associated habitat	Canada: Ottawa	Homo sapiens	45.4215 N 75.6972 W
SAMN30195722	Infant_6_Mock_2	Inf I ND	replicate2	PRJNA812896	metagenome	2020-06	ENVO:human-associated habitat	ENVO:human-associated habitat	ENVO:human-associated habitat	Canada: Ottawa	Homo sapiens	45.4215 N 75.6972 W
SAMN30195723	Infant_7_100ng_Gut_1	Inf J 100ng Gut	replicate1	PRJNA812896	metagenome	2020-06	ENVO:human-associated habitat	ENVO:human-associated habitat	ENVO:human-associated habitat	Canada: Ottawa	Homo sapiens	45.4215 N 75.6972 W
SAMN30195724	Infant_7_100ng_Gut_2	Inf J 100ng Gut	replicate2	PRJNA812896	metagenome	2020-06	ENVO:human-associated habitat	ENVO:human-associated habitat	ENVO:human-associated habitat	Canada: Ottawa	Homo sapiens	45.4215 N 75.6972 W
SAMN30195725	Infant_7_100ng_Gut_Bifido_1	Inf J 100ng GutplusBifido	replicate1	PRJNA812896	metagenome	2020-06	ENVO:human-associated habitat	ENVO:human-associated habitat	ENVO:human-associated habitat	Canada: Ottawa	Homo sapiens	45.4215 N 75.6972 W
SAMN30195726	Infant_7_100ng_Gut_Bifido_2	Inf J 100ng GutplusBifido	replicate2	PRJNA812896	metagenome	2020-06	ENVO:human-associated habitat	ENVO:human-associated habitat	ENVO:human-associated habitat	Canada: Ottawa	Homo sapiens	45.4215 N 75.6972 W
SAMN30195727	Infant_7_GUT_1	Inf J HMv1	replicate1	PRJNA812896	metagenome	2020-06	ENVO:human-associated habitat	ENVO:human-associated habitat	ENVO:human-associated habitat	Canada: Ottawa	Homo sapiens	45.4215 N 75.6972 W
SAMN30195728	Infant_7_GUT_2	Inf J HMv1	replicate2	PRJNA812896	metagenome	2020-06	ENVO:human-associated habitat	ENVO:human-associated habitat	ENVO:human-associated habitat	Canada: Ottawa	Homo sapiens	45.4215 N 75.6972 W
SAMN30195729	Infant_7_GUTplusBifido_1	Inf J HMv2	replicate1	PRJNA812896	metagenome	2020-06	ENVO:human-associated habitat	ENVO:human-associated habitat	ENVO:human-associated habitat	Canada: Ottawa	Homo sapiens	45.4215 N 75.6972 W
SAMN30195730	Infant_7_GUTplusBifido_2	Inf J HMv2	replicate2	PRJNA812896	metagenome	2020-06	ENVO:human-associated habitat	ENVO:human-associated habitat	ENVO:human-associated habitat	Canada: Ottawa	Homo sapiens	45.4215 N 75.6972 W
SAMN30195731	Infant_7_Mock_1	Inf J ND	replicate1	PRJNA812896	metagenome	2020-06	ENVO:human-associated habitat	ENVO:human-associated habitat	ENVO:human-associated habitat	Canada: Ottawa	Homo sapiens	45.4215 N 75.6972 W
SAMN30195732	Infant_7_Mock_2	Inf J ND	replicate2	PRJNA812896	metagenome	2020-06	ENVO:human-associated habitat	ENVO:human-associated habitat	ENVO:human-associated habitat	Canada: Ottawa	Homo sapiens	45.4215 N 75.6972 W
SAMN30195733	infant_5_GUT_1	Inf F HMv1	replicate1	PRJNA812896	metagenome	2020-06	ENVO:human-associated habitat	ENVO:human-associated habitat	ENVO:human-associated habitat	Canada: Ottawa	Homo sapiens	45.4215 N 75.6972 W
SAMN30195734	infant_5_GUT_2	Inf F HMv1	replicate2	PRJNA812896	metagenome	2020-06	ENVO:human-associated habitat	ENVO:human-associated habitat	ENVO:human-associated habitat	Canada: Ottawa	Homo sapiens	45.4215 N 75.6972 W
SAMN30195735	DKJ15-38_S13	MSA 2005 RZ Bac	replicate1	PRJNA812896	metagenome	NA	ENVO:human-associated habitat	ENVO:human-associated habitat	ENVO:human-associated habitat	Canada: Ottawa	Homo sapiens	45.4215 N 75.6972 W
SAMN30195736	DKJ15-39_S14	MSA 2005 RZ Bac	replicate2	PRJNA812896	metagenome	NA	ENVO:human-associated habitat	ENVO:human-associated habitat	ENVO:human-associated habitat	Canada: Ottawa	Homo sapiens	45.4215 N 75.6972 W
SAMN30195737	DKJ15-41_S16	MSA 2006 RZ Bac	replicate1	PRJNA812896	metagenome	NA	ENVO:human-associated habitat	ENVO:human-associated habitat	ENVO:human-associated habitat	Canada: Ottawa	Homo sapiens	45.4215 N 75.6972 W
SAMN30195738	DKJ15-42_S17	MSA 2006 RZ Bac	replicate2	PRJNA812896	metagenome	NA	ENVO:human-associated habitat	ENVO:human-associated habitat	ENVO:human-associated habitat	Canada: Ottawa	Homo sapiens	45.4215 N 75.6972 W
SAMN30195739	DKJ15-43_S18	MSA 2006 RZ Bac	replicate3	PRJNA812896	metagenome	NA	ENVO:human-associated habitat	ENVO:human-associated habitat	ENVO:human-associated habitat	Canada: Ottawa	Homo sapiens	45.4215 N 75.6972 W
SAMN30195740	JKJ06-1_S1	MSA 2005 DP1	replicate1	PRJNA812896	metagenome	NA	ENVO:human-associated habitat	ENVO:human-associated habitat	ENVO:human-associated habitat	Canada: Ottawa	Homo sapiens	45.4215 N 75.6972 W
SAMN30195741	JKJ06-2_S2	MSA 2005 DP1	replicate2	PRJNA812896	metagenome	NA	ENVO:human-associated habitat	ENVO:human-associated habitat	ENVO:human-associated habitat	Canada: Ottawa	Homo sapiens	45.4215 N 75.6972 W
SAMN30195742	JKJ06-3_S3	MSA 2006 DP1	replicate1	PRJNA812896	metagenome	NA	ENVO:human-associated habitat	ENVO:human-associated habitat	ENVO:human-associated habitat	Canada: Ottawa	Homo sapiens	45.4215 N 75.6972 W
SAMN30195743	JKJ06-7_S7	MSA 2006 DP1	replicate2	PRJNA812896	metagenome	NA	ENVO:human-associated habitat	ENVO:human-associated habitat	ENVO:human-associated habitat	Canada: Ottawa	Homo sapiens	45.4215 N 75.6972 W
SAMN30195744	JKJ06-9_S10	MSA 2006 DP1	replicate3	PRJNA812896	metagenome	NA	ENVO:human-associated habitat	ENVO:human-associated habitat	ENVO:human-associated habitat	Canada: Ottawa	Homo sapiens	45.4215 N 75.6972 W
SAMN30195745	M000678_RZP-DP1-CBF	Donor 6 DP1		PRJNA812896	metagenome	2020-02	ENVO:human-associated habitat	ENVO:human-associated habitat	ENVO:human-associated habitat	USA:Saint Paul	Homo sapiens	44.954445 N 93.091301 W
SAMN30195746	M000678_RZP-DP1-CBJ	Donor 5 DP1		PRJNA812896	metagenome	2020-02	ENVO:human-associated habitat	ENVO:human-associated habitat	ENVO:human-associated habitat	USA:Saint Paul	Homo sapiens	44.954445 N 93.091301 W
SAMN30195747	M000678_RZP-DP1-CBT	Donor 4 DP1		PRJNA812896	metagenome	2020-02	ENVO:human-associated habitat	ENVO:human-associated habitat	ENVO:human-associated habitat	USA:Saint Paul	Homo sapiens	44.954445 N 93.091301 W
SAMN30195748	M000678_RZP-DP1-DF1	Donor 7 DP1		PRJNA812896	metagenome	2021-02	ENVO:human-associated habitat	ENVO:human-associated habitat	ENVO:human-associated habitat	Canada: Ottawa	Homo sapiens	45.4215 N 75.6972 W
SAMN30195749	M000678_RZP-DP1-DF2	Donor 8 DP1		PRJNA812896	metagenome	2021-02	ENVO:human-associated habitat	ENVO:human-associated habitat	ENVO:human-associated habitat	Canada: Ottawa	Homo sapiens	45.4215 N 75.6972 W
SAMN30195750	M000678_RZP-DP1-DF3	Donor 9 DP1		PRJNA812896	metagenome	2021-02	ENVO:human-associated habitat	ENVO:human-associated habitat	ENVO:human-associated habitat	Canada: Ottawa	Homo sapiens	45.4215 N 75.6972 W
SAMN30195751	M000678_RZP-DP1-DF4	Donor 10 DP1		PRJNA812896	metagenome	2021-02	ENVO:human-associated habitat	ENVO:human-associated habitat	ENVO:human-associated habitat	Canada: Ottawa	Homo sapiens	45.4215 N 75.6972 W
SAMN30195752	M000678_RZP-DP1-F3	Donor 1 DP1		PRJNA812896	metagenome	2018-06	ENVO:human-associated habitat	ENVO:human-associated habitat	ENVO:human-associated habitat	Canada: Ottawa	Homo sapiens	45.4215 N 75.6972 W
SAMN30195753	M000678_RZP-DP1-F5	Donor 2 DP1		PRJNA812896	metagenome	2018-06	ENVO:human-associated habitat	ENVO:human-associated habitat	ENVO:human-associated habitat	Canada: Ottawa	Homo sapiens	45.4215 N 75.6972 W
SAMN30195754	M000678_RZP-DP1-F7	Donor 3 DP1		PRJNA812896	metagenome	2018-06	ENVO:human-associated habitat	ENVO:human-associated habitat	ENVO:human-associated habitat	Canada: Ottawa	Homo sapiens	45.4215 N 75.6972 W
SAMN30195755	M000678_RZP-v1-CBF	Donor 6 HMv1		PRJNA812896	metagenome	2020-02	ENVO:human-associated habitat	ENVO:human-associated habitat	ENVO:human-associated habitat	USA: Saint Paul	Homo sapiens	44.954445 N 93.091301 W
SAMN30195756	M000678_RZP-v1-CBJ	Donor 5 HMv1		PRJNA812896	metagenome	2020-02	ENVO:human-associated habitat	ENVO:human-associated habitat	ENVO:human-associated habitat	USA: Saint Paul	Homo sapiens	44.954445 N 93.091301 W
SAMN30195757	M000678_RZP-v1-CBT	Donor 4 HMv1		PRJNA812896	metagenome	2020-02	ENVO:human-associated habitat	ENVO:human-associated habitat	ENVO:human-associated habitat	USA: Saint Paul	Homo sapiens	44.954445 N 93.091301 W
SAMN30195758	M000678_RZP-v1-DF1	Donor 7 HMv1		PRJNA812896	metagenome	2021-02	ENVO:human-associated habitat	ENVO:human-associated habitat	ENVO:human-associated habitat	Canada: Ottawa	Homo sapiens	45.4215 N 75.6972 W
SAMN30195759	M000678_RZP-v1-DF2	Donor 8 HMv1		PRJNA812896	metagenome	2021-02	ENVO:human-associated habitat	ENVO:human-associated habitat	ENVO:human-associated habitat	Canada: Ottawa	Homo sapiens	45.4215 N 75.6972 W
SAMN30195760	M000678_RZP-v1-DF3	Donor 9 HMv1		PRJNA812896	metagenome	2021-02	ENVO:human-associated habitat	ENVO:human-associated habitat	ENVO:human-associated habitat	Canada: Ottawa	Homo sapiens	45.4215 N 75.6972 W
SAMN30195761	M000678_RZP-v1-DF4	Donor 10 HMv1		PRJNA812896	metagenome	2021-02	ENVO:human-associated habitat	ENVO:human-associated habitat	ENVO:human-associated habitat	Canada: Ottawa	Homo sapiens	45.4215 N 75.6972 W
SAMN30195762	M000678_RZP-v1-F3	Donor 1 HMv1		PRJNA812896	metagenome	2018-06	ENVO:human-associated habitat	ENVO:human-associated habitat	ENVO:human-associated habitat	Canada: Ottawa	Homo sapiens	45.4215 N 75.6972 W
SAMN30195763	M000678_RZP-v1-F5	Donor 2 HMv1		PRJNA812896	metagenome	2018-06	ENVO:human-associated habitat	ENVO:human-associated habitat	ENVO:human-associated habitat	Canada: Ottawa	Homo sapiens	45.4215 N 75.6972 W
SAMN30195764	M000678_RZP-v1-F7	Donor 3 HMv1		PRJNA812896	metagenome	2018-06	ENVO:human-associated habitat	ENVO:human-associated habitat	ENVO:human-associated habitat	Canada: Ottawa	Homo sapiens	45.4215 N 75.6972 W
SAMN30195765	M000678_RZP-v2-Aug21NTC	M000678_RZP-v2-Aug21NTC		PRJNA812896	metagenome	NA	ENVO:human-associated habitat	ENVO:human-associated habitat	ENVO:human-associated habitat	Canada: Ottawa	Homo sapiens	45.4215 N 75.6972 W
SAMN30195766	M000678_RZP-v2-CBF	Donor 6 HMv2		PRJNA812896	metagenome	2020-02	ENVO:human-associated habitat	ENVO:human-associated habitat	ENVO:human-associated habitat	USA:Saint Paul	Homo sapiens	44.954445 N 93.091301 W
SAMN30195767	M000678_RZP-v2-CBJ	Donor 5 HMv2		PRJNA812896	metagenome	2020-02	ENVO:human-associated habitat	ENVO:human-associated habitat	ENVO:human-associated habitat	USA:Saint Paul	Homo sapiens	44.954445 N 93.091301 W
SAMN30195768	M000678_RZP-v2-CBT	Donor 4 HMv2		PRJNA812896	metagenome	2020-02	ENVO:human-associated habitat	ENVO:human-associated habitat	ENVO:human-associated habitat	USA:Saint Paul	Homo sapiens	44.954445 N 93.091301 W
SAMN30195769	M000678_RZP-v2-DF1	Donor 7 HMv2		PRJNA812896	metagenome	2021-02	ENVO:human-associated habitat	ENVO:human-associated habitat	ENVO:human-associated habitat	Canada: Ottawa	Homo sapiens	45.4215 N 75.6972 W
SAMN30195770	M000678_RZP-v2-DF2	Donor 8 HMv2		PRJNA812896	metagenome	2021-02	ENVO:human-associated habitat	ENVO:human-associated habitat	ENVO:human-associated habitat	Canada: Ottawa	Homo sapiens	45.4215 N 75.6972 W
SAMN30195771	M000678_RZP-v2-DF3	Donor 9 HMv2		PRJNA812896	metagenome	2021-02	ENVO:human-associated habitat	ENVO:human-associated habitat	ENVO:human-associated habitat	Canada: Ottawa	Homo sapiens	45.4215 N 75.6972 W
SAMN30195772	M000678_RZP-v2-DF4	Donor 10 HMv2		PRJNA812896	metagenome	2021-02	ENVO:human-associated habitat	ENVO:human-associated habitat	ENVO:human-associated habitat	Canada: Ottawa	Homo sapiens	45.4215 N 75.6972 W
SAMN30195773	M000678_RZP-v2-F3	Donor 1 HMv2		PRJNA812896	metagenome	2018-06	ENVO:human-associated habitat	ENVO:human-associated habitat	ENVO:human-associated habitat	Canada: Ottawa	Homo sapiens	45.4215 N 75.6972 W
SAMN30195774	M000678_RZP-v2-F5	Donor 2 HMv2		PRJNA812896	metagenome	2018-06	ENVO:human-associated habitat	ENVO:human-associated habitat	ENVO:human-associated habitat	Canada: Ottawa	Homo sapiens	45.4215 N 75.6972 W
SAMN30195775	M000678_RZP-v2-F7	Donor 3 HMv2		PRJNA812896	metagenome	2018-06	ENVO:human-associated habitat	ENVO:human-associated habitat	ENVO:human-associated habitat	Canada: Ottawa	Homo sapiens	45.4215 N 75.6972 W
SAMN30195776	M000678_UD-F3	Donor 1 ND		PRJNA812896	metagenome	2018-06	ENVO:human-associated habitat	ENVO:human-associated habitat	ENVO:human-associated habitat	Canada: Ottawa	Homo sapiens	45.4215 N 75.6972 W
SAMN30195777	RZP-CBF-DEP-ERCC-R1	Donor 6 post	replicate1	PRJNA812896	metagenome	2020-02	ENVO:human-associated habitat	ENVO:human-associated habitat	ENVO:human-associated habitat	USA:Saint Paul	Homo sapiens	44.954445 N 93.091301 W
SAMN30195778	RZP-CBF-DEP-ERCC-R2	Donor 6 post	replicate2	PRJNA812896	metagenome	2020-02	ENVO:human-associated habitat	ENVO:human-associated habitat	ENVO:human-associated habitat	USA:Saint Paul	Homo sapiens	44.954445 N 93.091301 W
SAMN30195779	RZP-CBF-DEP-ERCC-R3	Donor 6 post	replicate3	PRJNA812896	metagenome	2020-02	ENVO:human-associated habitat	ENVO:human-associated habitat	ENVO:human-associated habitat	USA:Saint Paul	Homo sapiens	44.954445 N 93.091301 W
SAMN30195780	RZP-CBF-ERCC-DEP-R1	Donor 6 pre	replicate1	PRJNA812896	metagenome	2020-02	ENVO:human-associated habitat	ENVO:human-associated habitat	ENVO:human-associated habitat	USA:Saint Paul	Homo sapiens	44.954445 N 93.091301 W
SAMN30195781	RZP-CBF-ERCC-DEP-R2	Donor 6 pre	replicate2	PRJNA812896	metagenome	2020-02	ENVO:human-associated habitat	ENVO:human-associated habitat	ENVO:human-associated habitat	USA:Saint Paul	Homo sapiens	44.954445 N 93.091301 W
SAMN30195782	RZP-CBF-ERCC-DEP-R3	Donor 6 pre	replicate3	PRJNA812896	metagenome	2020-02	ENVO:human-associated habitat	ENVO:human-associated habitat	ENVO:human-associated habitat	USA:Saint Paul	Homo sapiens	44.954445 N 93.091301 W
SAMN30195783	RZP-CBJ-DEP-ERCC-R1	Donor 5 post	replicate1	PRJNA812896	metagenome	2020-02	ENVO:human-associated habitat	ENVO:human-associated habitat	ENVO:human-associated habitat	USA:Saint Paul	Homo sapiens	44.954445 N 93.091301 W
SAMN30195784	RZP-CBJ-DEP-ERCC-R2	Donor 5 post	replicate2	PRJNA812896	metagenome	2020-02	ENVO:human-associated habitat	ENVO:human-associated habitat	ENVO:human-associated habitat	USA:Saint Paul	Homo sapiens	44.954445 N 93.091301 W
SAMN30195785	RZP-CBJ-DEP-ERCC-R3	Donor 5 post	replicate3	PRJNA812896	metagenome	2020-02	ENVO:human-associated habitat	ENVO:human-associated habitat	ENVO:human-associated habitat	USA:Saint Paul	Homo sapiens	44.954445 N 93.091301 W
SAMN30195786	RZP-CBJ-ERCC-DEP-R1	Donor 5 pre	replicate1	PRJNA812896	metagenome	2020-02	ENVO:human-associated habitat	ENVO:human-associated habitat	ENVO:human-associated habitat	USA:Saint Paul	Homo sapiens	44.954445 N 93.091301 W
SAMN30195787	RZP-CBJ-ERCC-DEP-R2	Donor 5 pre	replicate2	PRJNA812896	metagenome	2020-02	ENVO:human-associated habitat	ENVO:human-associated habitat	ENVO:human-associated habitat	USA:Saint Paul	Homo sapiens	44.954445 N 93.091301 W
SAMN30195788	RZP-CBJ-ERCC-DEP-R3	Donor 5 pre	replicate3	PRJNA812896	metagenome	2020-02	ENVO:human-associated habitat	ENVO:human-associated habitat	ENVO:human-associated habitat	USA:Saint Paul	Homo sapiens	44.954445 N 93.091301 W
SAMN30195789	RZP-CBT-DEP-ERCC-R1	Donor 4 post	replicate1	PRJNA812896	metagenome	2020-02	ENVO:human-associated habitat	ENVO:human-associated habitat	ENVO:human-associated habitat	USA:Saint Paul	Homo sapiens	44.954445 N 93.091301 W
SAMN30195790	RZP-CBT-DEP-ERCC-R2	Donor 4 post	replicate2	PRJNA812896	metagenome	2020-02	ENVO:human-associated habitat	ENVO:human-associated habitat	ENVO:human-associated habitat	USA:Saint Paul	Homo sapiens	44.954445 N 93.091301 W
SAMN30195791	RZP-CBT-DEP-ERCC-R3	Donor 4 post	replicate3	PRJNA812896	metagenome	2020-02	ENVO:human-associated habitat	ENVO:human-associated habitat	ENVO:human-associated habitat	USA:Saint Paul	Homo sapiens	44.954445 N 93.091301 W
SAMN30195792	RZP-CBT-ERCC-DEP-R1	Donor 4 pre	replicate1	PRJNA812896	metagenome	2020-02	ENVO:human-associated habitat	ENVO:human-associated habitat	ENVO:human-associated habitat	USA:Saint Paul	Homo sapiens	44.954445 N 93.091301 W
SAMN30195793	RZP-CBT-ERCC-DEP-R2	Donor 4 pre	replicate2	PRJNA812896	metagenome	2020-02	ENVO:human-associated habitat	ENVO:human-associated habitat	ENVO:human-associated habitat	USA:Saint Paul	Homo sapiens	44.954445 N 93.091301 W
SAMN30195794	RZP-CBT-ERCC-DEP-R3	Donor 4 pre	replicate3	PRJNA812896	metagenome	2020-02	ENVO:human-associated habitat	ENVO:human-associated habitat	ENVO:human-associated habitat	USA:Saint Paul	Homo sapiens	44.954445 N 93.091301 W
SAMN30195795	RZP-NTC	RZP-NTC	replicate1	PRJNA812896	metagenome	NA	ENVO:human-associated habitat	ENVO:human-associated habitat	ENVO:human-associated habitat	Canada: Ottawa	Homo sapiens	45.4215 N 75.6972 W
SAMN30195796	RZP-RNApool3-DEP-ERCC-R1	RNAPool2 post	replicate1	PRJNA812896	metagenome	NA	ENVO:human-associated habitat	ENVO:human-associated habitat	ENVO:human-associated habitat	Canada: Ottawa	Homo sapiens	45.4215 N 75.6972 W
SAMN30195797	RZP-RNApool3-DEP-ERCC-R2	RNAPool2 post	replicate2	PRJNA812896	metagenome	NA	ENVO:human-associated habitat	ENVO:human-associated habitat	ENVO:human-associated habitat	Canada: Ottawa	Homo sapiens	45.4215 N 75.6972 W
SAMN30195798	RZP-RNApool3-DEP-ERCC-R3	RNAPool2 post	replicate3	PRJNA812896	metagenome	NA	ENVO:human-associated habitat	ENVO:human-associated habitat	ENVO:human-associated habitat	Canada: Ottawa	Homo sapiens	45.4215 N 75.6972 W
SAMN30195799	RZP-RNApool3-ERCC-DEP-R1	RNAPool2 pre	replicate1	PRJNA812896	metagenome	NA	ENVO:human-associated habitat	ENVO:human-associated habitat	ENVO:human-associated habitat	Canada: Ottawa	Homo sapiens	45.4215 N 75.6972 W
SAMN30195800	RZP-RNApool3-ERCC-DEP-R2	RNAPool2 pre	replicate2	PRJNA812896	metagenome	NA	ENVO:human-associated habitat	ENVO:human-associated habitat	ENVO:human-associated habitat	Canada: Ottawa	Homo sapiens	45.4215 N 75.6972 W
SAMN30195801	RZP-RNApool3-ERCC-DEP-R3	RNAPool2 pre	replicate3	PRJNA812896	metagenome	NA	ENVO:human-associated habitat	ENVO:human-associated habitat	ENVO:human-associated habitat	Canada: Ottawa	Homo sapiens	45.4215 N 75.6972 W
SAMN30195802	RZ-D10-V	V4 HMv1		PRJNA812896	metagenome	2020-08	ENVO:human-associated habitat	ENVO:human-associated habitat	ENVO:human-associated habitat	Canada: Ottawa	Homo sapiens	45.4215 N 75.6972 W
SAMN30195803	RZ-V-38B-T0-SP	V5 DP1		PRJNA812896	metagenome	2019-02	ENVO:human-associated habitat	ENVO:human-associated habitat	ENVO:human-associated habitat	Canada: Ottawa	Homo sapiens	45.4215 N 75.6972 W
SAMN30195804	RZ-V-38B-T0	V5 DP1+HMv1		PRJNA812896	metagenome	2019-02	ENVO:human-associated habitat	ENVO:human-associated habitat	ENVO:human-associated habitat	Canada: Ottawa	Homo sapiens	45.4215 N 75.6972 W
SAMN30195805	RZ-V-41B-T0-SP	V6 DP1		PRJNA812896	metagenome	2019-02	ENVO:human-associated habitat	ENVO:human-associated habitat	ENVO:human-associated habitat	Canada: Ottawa	Homo sapiens	45.4215 N 75.6972 W
SAMN30195806	RZ-V-41B-T0	V6 DP1+HMv1		PRJNA812896	metagenome	2019-02	ENVO:human-associated habitat	ENVO:human-associated habitat	ENVO:human-associated habitat	Canada: Ottawa	Homo sapiens	45.4215 N 75.6972 W
